# Supplementary material for: Exploring Nurses’ Quit Intentions: A Structural Equation Modelling and Mediation Analysis Based on the JD-R and Social Exchange Theories
Source: Healthcare (Basel). 2025 Mar 21;13(7):692. doi: 10.3390/healthcare13070692 (PMC11988909; doi:10.3390/healthcare13070692)
Supplement: Supplementary file 1 [file healthcare-13-00692-s001.zip]

Archive with 1 entries (1 files):
- healthcare-3374980-supplementary.pdf
